# Supplementary material for: Assessing the Contribution of the Neutral Blocks in DNA/Block-Copolymer Polyplexes: Poly(acrylamide) vs. Poly(ethylene Oxide)
Source: Molecules. 2023 Jan 3;28(1):398. doi: 10.3390/molecules28010398 (PMC9824764; doi:10.3390/molecules28010398)
Supplement: Supplementary file 1 [file molecules-28-00398-s001.zip]

Archive with 1 entries (1 files):
- molecules-2118800-supplementary.pdf
